# Supplementary material for: Comparative Analysis of Morphological and Functional Effects of 225Ac- and 177Lu-PSMA Radioligand Therapies (RLTs) on Salivary Glands
Source: Int J Mol Sci. 2023 Nov 28;24(23):16845. doi: 10.3390/ijms242316845 (PMC10706561; doi:10.3390/ijms242316845)
Supplement: Supplementary file 1 [file ijms-24-16845-s001.zip]

Archive with 1 entries (1 files):
- ijms-2615060-supplementary.pdf
